# Supplementary material for: Interactive Structural Analysis of KH3-4 Didomains of IGF2BPs with Preferred RNA Motif Having m6A Through Dynamics Simulation Studies
Source: Int J Mol Sci. 2024 Oct 16;25(20):11118. doi: 10.3390/ijms252011118 (PMC11508745; doi:10.3390/ijms252011118)
Supplement: Supplementary file 1 [file ijms-25-11118-s001.zip]

Archive with 1 entries (1 files):
- ijms-3167445-supplementary.pdf
